# Supplementary material for: Single-Step Formation of Metal Oxide Nanostructures Wrapped in Mesoporous Silica and Silica–Niobia Catalysts for the Condensation of Furfural with Acetone
Source: Nanomaterials (Basel). 2023 Nov 29;13(23):3046. doi: 10.3390/nano13233046 (PMC10708440; doi:10.3390/nano13233046)
Supplement: Supplementary file 1 [file nanomaterials-13-03046-s001.zip]

Archive with 1 entries (1 files):
- nanomaterials-2736054-supplementary.pdf
